# Supplementary material for: Assessing the performance of a suite of machine learning models for daily river water temperature prediction
Source: PeerJ. 2019 Jun 4;7:e7065. doi: 10.7717/peerj.7065 (PMC6555394; doi:10.7717/peerj.7065)
Supplement: Code S1 [file peerj-07-7065-s002.m]

%Listing  du programme  
close all; %Fermeture de tous les fenêtres windows 
clear all; %mise ?jour de tous les variables 

[TE1,TEXT]=xlsread('RESULTATS_Botovo_MLPNN_FINAL.xlsx','TRAINING',    'A2 :D6545'); 
[TE2,TEXT]=xlsread('RESULTATS_Botovo_MLPNN_FINAL.xlsx','VALIDATION',  'A2 :D2923'); 
 

A1= TE1;
A2= TE2;

[L1,C1]= size (A1);
[L2,C2]= size (A2);

%C : LES COLONNE %L : LES LIGNES 

%Y	    1
%M	    2
%D	    3
%A-TE	4
%Q	    5
%W-TE   6
%%%%%%%%%%%%%%%%%%%%%%%%%%%%%%%%%%%%%%%%%%%%%%%%%%%%%%%%%%%%%%%%%%%%%%%%%%%
%                                  MODEL M1                              %
%%%%%%%%%%%%%%%%%%%%%%%%%%%%%%%%%%%%%%%%%%%%%%%%%%%%%%%%%%%%%%%%%%%%%%%%%%%

T1=A1(:,4)'   ;                              % la partie output du réseau 
P1=A1(:,[1 2])' ;                      % la partie input  du réseau 

T2=A2(:,4)'   ;                              % la partie output du réseau 
P2=A2(:,[1 2])' ;                      % la partie input  du réseau 

[pn1,ps1] = mapstd(P1);
[tn1,ts1] = mapstd(T1);

[pn2,ps2] = mapstd(P2);
[tn2,ts2] = mapstd(T2);

trainV.P=pn1; 
trainV.T=tn1;
valV.P  =pn2;
valV.T  =tn2;

NH=10;  % Nombre de neurones dans l'unique couche cachée
NS=1 ;   % nombre de neurones dans la couche de sortie 

net=newff(minmax(pn1),[NH NS],{'logsig','purelin'},'trainlm');
net=init(net);

net.trainParam.epochs          =100      %Maximum number of epochs to train
net.trainParam.goal            =0        %Performance goal
net.trainParam.min_grad        =0        %Minimum performance gradient

[net, tr] = train(net,trainV.P,trainV.T);
EE=[tr.epoch',tr.perf',tr.vperf',tr.tperf' ]


%CALCUL DES SORTIES POUR LA PARTIE APPRENTISSAGE
an         = sim(net,pn1);
Y1         = mapstd('reverse',an,ts1);
Y11        = mapstd('reverse',tn1,ts1);
%CALCUL DES SORTIES POUR LA PARTIE VALIDATION
vn         = sim(net,pn2);
Y2         = mapstd('reverse',vn ,ts2);
Y22        = mapstd('reverse',tn2,ts2);

[Y1' Y11'];
[Y2' Y22'];

xlswrite('RESULTATS_Botovo_MLPNN_FINAL.xlsx',[Y1' Y11']    ,'MLPNN2'   ,'A4'); 
xlswrite('RESULTATS_Botovo_MLPNN_FINAL.xlsx',[Y2' Y22']    ,'MLPNN2'   ,'I4');
